# Supplementary material for: Unveiling a Shift in the Rotavirus Strains in Benin: Emergence of Reassortment Intergenogroup and Equine-like G3P[8] Strains in the Post-Vaccination Era
Source: Viruses. 2025 Aug 7;17(8):1091. doi: 10.3390/v17081091 (PMC12390709; doi:10.3390/v17081091)
Supplement: Supplementary file 1 [file viruses-17-01091-s001.zip]

Archive with 3 entries (3 files):
- Table S2-Amino acids changes within the G3 antigenic regions for Benin.xlsx
- Table S3-Amino acids changes within the P[8] antigenic regions for Benin.xlsx
- viruses-3705211-supplementary figures.pdf
