# Supplementary material for: Unveiling a Shift in the Rotavirus Strains in Benin: Emergence of Reassortment Intergenogroup and Equine-like G3P[8] Strains in the Post-Vaccination Era
Source: Viruses. 2025 Aug 7;17(8):1091. doi: 10.3390/v17081091 (PMC12390709; doi:10.3390/v17081091)
Supplement: Supplementary file 1 [file viruses-17-01091-s001.zip › Table S2-Amino acids changes within the G3 antigenic regions for Benin.xlsx]

## Sheet: Feuil1
	Table S2: Amino acids changes within the G3 antigenic regions for Benin
											Variable region 1																Variable region 2												Variable region 3
Strains	Characteristics	Lineages	1	2	3	4	5	6	7	8	9	10	11	12	13	14	15	16	17	18	19	20	21	22	23	24	25	26	27	28	29	30	31	32	33	34	35	36	37	38	39	40	41	42	43	44	45	46	47
RVA/Human-wt/AUS/D388/2013/G3P[8]	Prototype Equine-like G3P[8]	Lineage IX	M	Y	G	I	E	Y	T	T	I	L	T	F	L	I	S	F	I	L	L	N	Y	I	L	K	S	L	T	R	M	M	D	F	I	I	Y	R	F	L	F	I	I	V	I	L	S	P	L
RVA/Horse-wt/IND/Erv105/2003-2005/G3PX	Equine strains G3P8	Lineage IX	.	.	.	.	.	.	.	A	.	.	.	.	.	.	.	.	.	.	.	.	.	.	.	.	.	.	.	.	.	V	.	.	.	.	.	.	.	.	.	.	.	.	.	.	.	.	.
RVA/Human/JPN/S13-30/2013/G3P4	Prototype Equine-like G3 strains	Lineage IX	.	.	.	.	K	.	.	.	.	.	.	.	.	.	.	.	.	.	.	.	.	.	.	.	.	.	.	.	.	.	.	.	.	.	.	.	.	.	.	.	.	.	.	.	.	.	.
RVA/Human-wt/BEN/3001607144/2016/G3P6	Benin non-equine-like G3 strains	lineage I	.	.	.	.	.	.	.	.	V	.	I	.	.	.	.	V	.	.	.	.	.	V	.	.	.	.	.	.	.	I	.	.	.	.	.	K	S		L	.	.	.	.	.	.	.	.
RVA/Human-wt/BEN/3001607671/2017/G3P6	Benin non-equine-like G3 strains	lineage I	.	.	.	.	.	.	.	.	V	.	.	.	.	.	.	V	.	.	.	.	.	V	.	.	.	.	I	.	.	I	.	.	.	.	.	K	S	.	L	.	.	.	.	.	.	.	.
RVA/Human-wt/BEN/3001607806/2017/G3P6	Benin non-equine-like G3 strains	lineage I	.	.	.	.	.	.	.	.	V	.	.	.	.	.	.	V	.	.	.	.	.	V	.	.	.	.	.	.	.	I	.	.	.	.	.	K	S	.	L	.	.	.	.	.	.	.	.
RVA/Vaccine/USA/RotaTeq-WI78-8/1992/G3P5	Vaccine strain	lineage I	.	.	.	.	.	.	.	.	V	.	.	.	.	.	.	V	.	.	.	.	.	V	.	.	.	.	.	.	.	I	.	.	.	.	.	.	.	.	L	.	.	.	.	.	.	.	.
RVA/Human-wt/DOM/3000503692/2014/G3P[8]	Non-equine G3P[8] strains	Lineage I	.	.	.	.	.	.	.	.	V	.	.	.	.	.	.	V	.	.	.	.	.	V	.	.	.	.	.	.	.	I	.	.	.	.	.	.	.	.	L	.	.	.	.	.	.	.	.
RVA/Human-wt/DOM/3000503701/2014/G3P8	Equine-like G3P[8] strains	Lineage IX	.	.	.	.	.	.	.	.	.	.	.	.	.	.	.	.	.	.	.	.	.	.	.	.	.	.	.	.	.	.	.	.	.	.	.	.	.	.	.	.	.	.	.	.	.	.	.
RVA/Human-wt/BEN/20P093/2020/G3P[8]	Study strains	Lineage IX	.	.	.	.	.	.	.	.	.	.	.	.	.	.	.	.	.	.	.	.	.	.	.	.	.	.	.	.	.	.	.	.	.	.	.	.	.	.	.	.	.	.	.	.	.	.	.
RVA/Human-wt/BEN/22011/2022/G3P[8]	Study strains	Lineage IX	.	.	.	.	.	.	.	.	.	.	.	.	.	.	.	.	.	.	.	.	.	.	.	.	.	.	.	.	.	.	.	.	.	.	.	.	.	.	.	.	.	.	.	.	.	.	.
RVA/Human-wt/BEN/22013/2022/G3P[8]	Study strains	Lineage IX	.	.	.	.	.	.	.	.	.	.	.	.	.	.	.	.	.	.	.	.	.	.	.	.	.	.	.	.	.	.	.	.	.	.	.	.	.	.	.	.	.	.	.	.	.	.	.
											Variable region 6																						Variable region 7
Strains	Characteristics	Lineages	111	112	113	114	115	116	117	118	119	120	121	122	123	124	125	126	127	128	129	130	131	132	133	134	135	136	137	138	139	140	141	142	143	144	145	146	147	148	149	150	151	152	153	154	155	156	157
RVA/Human-wt/AUS/D388/2013/G3P[8]	Prototype Equine-like G3P[8]	Lineage IX	W	P	T	G	S	V	Y	F	K	E	Y	T	D	I	A	S	F	S	V	D	P	Q	L	Y	C	D	Y	N	V	V	L	M	K	Y	D	A	T	L	Q	L	D	M	S	E	L	A	D
RVA/Horse-wt/IND/Erv105/2003-2005/G3PX	Equine strains G3P8	Lineage IX	.	.	.	.	.	.	.	.	.	.	.	.	.	.	.	.	.	.	.	.	.	.	.	.	.	.	.	.	.	.	.	.	.	.	.	V	.	.	.	.	.	.	.	.	.	.	.
RVA/Human/JPN/S13-30/2013/G3P4	Prototype Equine-like G3 strains	Lineage IX	.	.	.	.	.	.	.	.	.	.	.	.	.	.	.	.	.	.	.	.	.	.	.	.	.	.	.	.	.	.	.	.	.	.	.	.	.	.	.	.	.	.	.	.	.	.	.
RVA/Human-wt/BEN/3001607144/2016/G3P6	Benin non-equine-like G3 strains	lineage I	.	.	.	.	.	.	.	.	.	D	.	.	.	.	.	.	.	.	.	.	.	.	.	.	.	.	.	.	L	.	.	.	.	.	.	V	.	.	.	.	.	.	.	.	.	.	.
RVA/Human-wt/BEN/3001607671/2017/G3P6	Benin non-equine-like G3 strains	lineage I	.	.	.	.	.	.	.	.	.	D	.	.	.	.	.	.	.	.	.	.	.	.	.	.	.	.	.	.	L	.	.	.	.	.	.	V	.	.	.	.	.	.	.	.	.	.	.
RVA/Human-wt/BEN/3001607806/2017/G3P6	Benin non-equine-like G3 strains	lineage I	.	.	.	.	.	.	.	.	.	D	.	.	.	.	.	.	.	.	.	.	.	.	.	.	.	.	.	.	L	.	.	.	.	.	.	V	.	.	.	.	.	.	.	.	.	.	.
RVA/Vaccine/USA/RotaTeq-WI78-8/1992/G3P5	Vaccine strains	lineage I	.	.	.	E	.	I	.	.	.	D	.	.	.	.	.	.	.	.	.	.	.	.	.	.	.	.	.	.	L	.	.	.	.	.	.	A	.	.	.	.	.	.	.	.	.	.	.
MG652301.1/RVA/Human-wt/DOM/3000503692/2014/G3P[8]	Non-equine G3P[8] strains	Lineage I	.	.	.	.	.	I	.	.	.	D	.	.	.	.	.	.	.	.	.	.	.	.	.	.	.	.	.	.	L	.	.	.	.	.	.	A	.	.	.	.	.	.	.	.	.	.	.
RVA/Human-wt/DOM/3000503701/2014/G3P[8]	Equine-like G3P[8] strains	Lineage IX	.	.	.	.	.	.	.	.	.	.	.	.	.	.	.	.	.	.	.	.	.	.	.	.	.	.	.	.	.	.	.	.	.	.	.	.	.	.	.	.	.	.	.	.	.	.	.
RVA/Human-wt/BEN/20P093/2020/G3P[8]	Study strains	Lineage IX	.	.	.	.	.	.	.	.	.	.	.	.	.	.	.	.	.	.	.	.	.	.	.	.	.	.	.	.	.	.	.	.	.	.	.	.	.	.	.	.	.	.	.	.	.	V	.
RVA/Human-wt/BEN/22011/2022/G3P[8]	Study strains	Lineage IX	.	.	.	.	.	.	.	.	.	.	.	.	.	.	.	.	.	.	.	.	.	.	.	.	.	.	.	.	.	.	.	.	.	.	.	.	.	.	.	.	.	.	.	.	.	.	.
RVA/Human-wt/BEN/22013/2022/G3P[8]	Study strains	Lineage IX	.	.	.	.	.	.	.	.	.	.	.	.	.	.	.	.	.	.	.	.	.	.	.	.	.	.	.	.	.	.	.	.	.	.	.	.	.	.	.	.	.	.	.	.	.	.	.
			Variable region 8														Variable region 9
Strains	Characteristics	Lineages	221	222	223	224	225	226	227	228	229	230	231	232	233	234	235	236	237	238	239	240	241	242	243	244	245	246	247	248	249	250	251	252	253	254	255	256	257	258	259	260	261	262	263	264	265	266	267
RVA/Human-wt/AUS/D388/2013/G3P[8]	Prototype Equine-like G3P[8]	Lineage IX	A	E	K	L	V	I	T	D	V	V	D	G	V	N	H	K	L	D	V	T	T	A	T	C	T	I	R	N	C	K	K	L	G	P	R	E	N	V	A	I	I	Q	V	G	G	S	D
RVA/Horse-wt/IND/Erv105/2003-2005/G3PX	Equine strains G3P8	Lineage IX	.	.	.	.	.	.	.	.	.	.	.	.	.	.	.	.	.	.	.	.	.	.	.	.	.	.	.	.	.	.	.	.	.	.	.	.	.	.	.	V	.	.	.	.	.	.	.
RVA/Human/JPN/S13-30/2013/G3P4	Prototype Equine-like G3 strains	Lineage IX	.	.	.	.	.	.	.	.	.	.	.	.	.	.	.	.	.	.	.	.	.	.	.	.	.	.	.	.	.	.	.	.	.	.	.	.	.	.	.	V	.	.	.	.	.	.	.
RVA/Human-wt/BEN/3001607144/2016/G3P6	Benin non-equine-like G3 strains	lineage I	D	.	.	.	.	.	.	.	.	.	.	.	.	.	.	.	.	N	.	.	.	N	.	.	.	.	.	.	.	.	.	.	.	.	.	.	.	.	.	V	.	.	.	.	.	.	N
RVA/Human-wt/BEN/3001607671/2017/G3P6	Benin non-equine-like G3 strains	lineage I	D	.	.	.	.	.	.	.	.	.	.	.	.	.	.	.	.	N	.	.	.	N	.	.	.	.	.	.	.	.	.	.	.	.	.	.	.	.	.	V	.	.	.	.	.	.	N
RVA/Human-wt/BEN/3001607806/2017/G3P6	Benin non-equine-like G3 strains	lineage I	D	.	.	.	.	.	.	.	.	.	.	.	.	.	.	.	.	N	.	.	.	N	.	.	.	.	.	.	.	.	.	.	.	.	.	.	.	.	.	V	.	.	.	.	.	.	N
RVA/Vaccine/USA/RotaTeq-WI78-8/1992/G3P5	Vaccine strains	lineage I	.	.	.	.	.	.	.	.	.	.	.	.	.	.	.	.	.	K	.	.	.	D	.	.	.	.	.	.	.	.	.	.	.	.	.	.	.	.	.	V	.	.	.	.	.	.	.
RVA/Human-wt/DOM/3000503692/2014/G3P[8]	Non-equine G3P[8] strains	Lineage I	.	.	.	.	.	.	.	.	.	.	.	.	.	.	.	.	.	N	.	.	.	N	.	.	.	.	.	.	.	.	.	.	.	.	.	.	.	.	.	V	.	.	.	.	.	P	.
RVA/Human-wt/DOM/3000503701/2014/G3P[8]	Equine-like G3P[8] strains	Lineage IX	.	.	.	.	.	.	.	.	.	.	.	.	.	.	.	.	.	.	.	.	.	.	.	.	.	.	.	.	.	.	.	.	.	.	.	.	.	.	.	V	.	.	.	.	.	.	.
RVA/Human-wt/BEN/20P093/2020/G3P8	Study strains	Lineage IX	.	.	.	.	.	.	.	.	.	.	.	.	.	.	.	.	.	.	.	.	.	.	.	.	.	.	.	.	.	E	.	.	.	.	.	.	.	.	.	V	.	.	.	.	.	.	.
RVA/Human-wt/BEN/22011/2022/G3P[8]	Study strains	Lineage IX	.	.	.	.	.	.	.	.	.	.	.	.	.	.	.	.	.	.	.	.	.	.	.	.	.	.	.	.	.	E	.	.	.	.	.	.	.	.	.	V	.	.	.	.	.	.	.
RVA/Human-wt/BEN/22013/2022/G3P[8]	Study strains	Lineage IX	.	.	.	.	.	.	.	.	.	.	.	.	.	.	.	.	.	.	.	.	.	.	.	.	.	.	.	.	.	E	.	.	.	.	.	.	.	.	.	V	.	.	.	.	.	.	.
[truncated: 63 more columns]
