# Supplementary material for: Unveiling a Shift in the Rotavirus Strains in Benin: Emergence of Reassortment Intergenogroup and Equine-like G3P[8] Strains in the Post-Vaccination Era
Source: Viruses. 2025 Aug 7;17(8):1091. doi: 10.3390/v17081091 (PMC12390709; doi:10.3390/v17081091)
Supplement: Supplementary file 1 [file viruses-17-01091-s001.zip › Table S3-Amino acids changes within the P[8] antigenic regions for Benin.xlsx]

## Sheet: Feuil1
Table S3: Amino acids changes within the P[8] antigenic regions for Benin
RVA strain	Lineage	8-1											8-2		8-3									8-4			5-1								5-2	5-3	5-4	5-5
		100	146	148	150	188	190	192	193	194	195	196	180	183	113	114	115	116	125	131	132	133	135	87	88	89	384	386	388	393	394	398	440	441	434	459	429	306
Rotarix-A41CB052AG1P1 A[8]	Lineage I	D	S	Q	E	S	T	N	L	N	N	I	T	A	N	P	V	D	S	S	N	D	N	N	T	N	Y	F	I	W	P	G	R	T	P	E	L	R
Rotateq-WI79-4/1992/G6P1A8	Lineage II	D	S	Q	E	S	T	N	L	N	D	I	T	A	N	P	V		N	R	N	D	D	N	T	N	Y	F	L	W	P	G	R	T	P	E	L	R
Wa_like strains	Lineage I	D	S	Q	E	S	T	N	L	N	N	I	T	A	N	P	V	D	S	S	N	D	N	N	T	N	Y	F	I	W	P	G	R	T	P	E	L	R
BEL/F02031/2010/G1P[8]	Vaccine-derived strain	D	S	S	N	S	S	A	N	L	N	N	E	R	N	P	V	D	S	S	N	D	N	N	T	N	S	Y	S	A	W	N	L	R	E	S	S	L
BEL/F04258/2010/G1P[8]	Vaccine-derived strain	D	S	S	N	S	S	A	N	L	N	N	E	R	N	P	V	D	S	S	N	D	N	N	T	N	S	Y	S	A	W	N	L	R	E	S	S	L
RVA/Human-wt/BEN/20P093/2020/G3P[8]	Lineage III	D	S	Q	D	S	T	N	L	N	G	I	T	A	D	P	V	D	N	R	N	N	D	N	T	N	Y	F	I	W	P	G	R	T	P	E	L	R
RVA/Human-wt/BEN/22011/2022/G3P[8]	Lineage III	D	S	Q	D	S	T	N	L	N	D	I	T	A	D	P	V	D	N	R	N	D	D	N	T	N	Y	F	I	W	P	G	R	T	P	E	L	R
RVA/Human-wt/BEN/22013/2022/G3P[8]	Lineage III	D	S	Q	D	S	T	N	L	N	D	I	T	A	D	P	V	D	N	R	N	D	D	N	T	N	Y	F	I	W	P	G	R	T	P	E	L	R
